# Supplementary material for: A Prediction Model of Autism Spectrum Diagnosis from Well-Baby Electronic Data Using Machine Learning
Source: Children (Basel). 2024 Apr 3;11(4):429. doi: 10.3390/children11040429 (PMC11049145; doi:10.3390/children11040429)
Supplement: Supplementary file 1 [file children-11-00429-s001.zip]

Archive with 1 entries (1 files):
- children-2936354-supplementary.pdf
